# Supplementary material for: Serum soluble T cell immunoglobulin mucin domain-3 as an early predictive marker for severity of acute pancreatitis; a retrospective analysis
Source: BMC Gastroenterol. 2022 Dec 16;22:522. doi: 10.1186/s12876-022-02537-x (PMC9756921; doi:10.1186/s12876-022-02537-x)
Supplement: Supplementary file 1 — Additional file 1. A total of 94 acute pancreatitis (AP) patients were enrolled in the current analysis, including 42 (45%), 35 (37%), and 17 (18%) patients were diagnosed as mild acute pancreatitis (MAP), moderately severe acute pancreatitis (MSAP), and severe acute pancreatitis (SAP). General information, including gender, age, Etiology (Biliary, Hypertriglyceridemia, Alcoholic , and Other), body mass index (BMI), pre-existing comorbidities (diabetes mellitus, hypertension, and high triglyceride), and substance abuse (alcohol and tobacco) and Length of hospital stay were collected from the medical chart of AP patients (0 means no, 1 means yes). On admission, vital sign (temperature, heart rate, Breathe, oxygen saturation, Mean arterial pressure) were recorded. Blood samples were obtained from AP patients for blood tests within 24 h of admission. Serological tests included serum concentrations of white blood cells (WBCs), red blood cells (RBCs), Hematocrit, platelet, C-reactive protein (CRP), aspartate and alanine aminotransferases (AST and ALT), Total and Direct bilirubin (TB and DB), urea, creatinine, procalcitonin (PCT), and serum activities of amylase. Various severity scoring systems, including acute physiology and chronic health evaluation II (APACHE II) score, bedside index for severity in acute pancreatitis (BISAP) score, and modified computed tomography severity index (MCTSI) score, were made during the first 24 h. Soluble T cell immunoglobulin and mucin domain-3 (sTIM-3), Serum inflammatory cytokine interleukin-6 (IL-6), interleukin-10 (IL-10) levels were determined using the corresponding commercial ELISA kits.. [file 12876_2022_2537_MOESM1_ESM.xlsx]

## Sheet: Sheet1
Severity	Gender	Age(years)	Etiology	Tobacco	Alcohol	Diabetes mellitus	Hypertension	Triglyceride(mmol/L)	BMI(kg/㎡)	Temperature(℃)	Heart rate(bpm)	Breathe(bpm)	Mean arterial pressure(mmHg）	oxygen saturation(%)	Length of hospital stay(days)	WBCs(×109/L)	RBCs(×1012/L)	Hematocrit(%)	Platelet count(×1012/L)	CRP(mg/L)	ALT(U/L)	AST(U/L)	TB(umol/L)	DB(umol/L)	Creatinine(umol/L)	Urea(mmol/L)	Procalcitonin(ng/ml)	Amylase(U/L)	MCTSI score(points)	BISAP score(points)	APACHE II score(points)	sTim-3 (pg/ml)	IL-6( pg/ml)	IL-10( pg/ml)
MAP	Female	44	Biliary	0	0	0	0	2.26	22.7	37	71	16	85.7	97	6	5.1	4.09	37.6	178	4.66	27.2	105.2	24.3	12.1	34	1.8	0.01	54	0	1	2	624.29	41.1	882.07
MAP	Male	35	Hypertriglyceridemia	0	0	0	0	3.65	29.1	37	80	15	84.7	91	4	9.2	4.93	33.5	190	42.59	14.2	14.9	17.5	8.7	41	5.1	0.01	498	0	1	3	1247.41	36.95	1461.44
MAP	Male	55	Hypertriglyceridemia	0	0	0	0	8.08	24.8	37	72	16	90.3	95	9	11.35	5.27	45.4	147	83.78	22.7	15.9	24	7.6	82	5.2	0.68	592	2	1	3	1397.51	51.87	968.26
MAP	Female	53	Biliary	0	0	0	0	0.53	20.7	36.5	70	14	101.3	98	10	6.43	5.12	44	151	0.53	16.4	17.3	9.8	5	54	2.2	0.01	2136	0	1	3	972.472	61.38	1989.19
MAP	Female	54	Biliary	0	0	1	1	1.4	29.7	36.4	75	17	101.7	93	10	4.27	4.34	47	161	50.07	112.1	81	110.1	59.4	66.2	6.2	0.55	60	0	1	2	1181.7	30.57	923.61
MAP	Female	32	Hypertriglyceridemia	0	0	1	0	17.77	29.4	37.4	92	16	112.7	98	6	9.2	5.18	41.9	212	34.25	39	36	13	6.7	57	3.1	0.01	300	2	1	3	776.769	55.73	708.04
MAP	Female	60	Hypertriglyceridemia	0	0	0	1	3.19	22.7	36.5	70	14	116.7	98	8	12.96	3.98	37.8	261	27.57	10.7	15.6	8.3	2.8	54	4.8	0.01	156	0	1	4	1652.64	31.44	1892.89
MAP	Male	39	Hypertriglyceridemia	0	0	0	0	11.3	31.8	36.5	70	14	100	99	7	18.76	4.72	45.2	185	100.43	15.5	13	17	5.9	65	5.2	0.06	43	2	1	1	382.875	34.89	1892.25
MAP	Male	29	Biliary	0	0	0	0	2.04	27.4	36.5	70	14	100	96	5	13.3	4.7	42.4	156	121.85	34	24	16.8	5.7	75	5.9	0.01	39	2	1	0	774.35	96.95	1840.3
MAP	Male	33	Biliary	0	0	1	0	16.25	25.1	36.6	76	18	83.7	99	5	7.68	5.12	43.4	78	3.31	45.3	21.6	16.6	3.8	81.9	10.5	0.6	164	2	1	0	1348.36	34.43	1972.43
MAP	Male	53	Biliary	0	0	0	0	0.48	22.9	36.3	72	13	98.7	98	4	3.3	4.29	39.4	124	0.49	12.7	18.8	8.9	4.1	86	4.3	0.01	627	0	1	3	1266.07	45.32	1553.74
MAP	Female	69	Biliary	0	0	0	0	3.1	23.7	36.5	78	18	100	98	9	4.99	4.77	43.3	76	0.49	568.2	780.1	151.6	108.9	50.7	4.7	0.26	507	0	2	4	410.585	58.96	1862.64
MAP	Male	39	Biliary	1	1	0	0	0.57	27.1	37.2	85	18	92.7	98	7	6.74	5.66	47.7	246	0.57	31	18.4	9.9	3.8	70	4.5	0.01	285	2	1	2	400.969	91.96	1116.11
MAP	Female	37	Biliary	0	0	0	0	3.49	26	36.8	84	16	90	99	4	7.13	4.28	37.4	262	3.49	30.1	17.7	9.4	3	49	5	0.02	207	2	1	3	1014.06	75.88	963.85
MAP	Male	41	Biliary	0	0	0	1	1.8	22	36.2	103	19	118.7	98	12	15.16	5.67	45.8	283	23.54	12.89	224	111	44	122.8	109.6	0.02	1000	2	2	3	196.07	194.38	2263.23
MAP	Male	19	Alcoholic	1	1	0	1	3.52	24.5	37	102	18	115	97	6	6.9	4.83	41.4	205	0.7	8.97	59.2	37.9	3	17.5	5.5	0.04	51	2	1	2	668.62	35.79	552.53
MAP	Male	46	Hypertriglyceridemia	0	0	1	0	8.36	27.4	37	70	18	107.3	98	6	16.38	5.69	48.9	198	75.7	6.9	22.1	22	2.3	11.3	2.6	0.04	318	2	1	4	2922.32	32.83	529.06
MAP	Male	50	Biliary	0	0	1	0	0.82	25.3	36.7	108	19	117	98	7	18.52	4.57	45.1	214	189.37	8.53	28.5	50.1	10.5	27.9	16.4	0.14	254	0	2	5	1590.61	27.27	547.67
MAP	Female	29	Hypertriglyceridemia	0	0	0	1	13.4	27.4	36.8	84	18	96	99	10	14.38	6.05	47.8	402	150.9	17	27.6	29	0.2	21.1	5.4	0.04	50.7	2	1	3	1765.45	33.13	565.51
MAP	Male	40	Biliary	0	0	1	1	0.55	24.5	36.5	112	19	106.3	98	9	5.8	3.43	36.5	180	54.16	6.41	53	59	9.3	12	7.3	0.36	475.6	0	1	2	1294.12	31.46	614.35
MAP	Female	72	Biliary	0	0	0	0	0.88	32.8	36.5	85	19	100	95	4	8.84	4.36	39.8	179	38.02	7.92	222	64	8.5	32.7	0.1	0.05	2456	0	1	5	1329.98	34.52	570.38
MAP	Female	50	Hypertriglyceridemia	0	0	1	1	3.42	25.5	36.8	84	18	96	99	7	10.03	4.09	36.6	174	116.6	9	46	22	3	11.9	4	0.02	209.2	2	1	4	971.16	31.94	607.01
MAP	Male	33	Biliary	0	0	0	1	3.43	27.2	36.9	119	19	97	98	9	11.54	4.47	38.7	127	291	8.01	10.5	15	8.5	8.6	3.6	0.34	34.8	2	1	2	1329.98	29.82	578.5
MAP	Male	32	Biliary	0	0	0	0	4.38	31.6	36.5	84	18	116	96	10	14.95	5.26	45	222	150.6	19.57	32.7	28	12.1	17.3	9.4	0.68	253.2	2	1	2	2047.48	32.29	600.48
MAP	Male	38	Other	1	1	1	0	2.58	22.9	36.8	87	18	96.7	98	7	14.41	4.74	44	202	76.82	3.93	18.7	15	4	18.3	0.1	0.074	83.1	2	0	2	1445.75	32.41	574.44
MAP	Female	47	Hypertriglyceridemia	0	0	1	1	16.41	32.8	37	90	18	128	98	8	9.17	5.16	44.4	258	9.8	8.76	12	15	2	10.9	4	0.01	144.7	2	1	6	1020.64	29.12	627.43
MAP	Male	36	Alcoholic	0	1	0	1	15.35	29.1	37	85	18	97.3	96	7	8.57	4.91	44.9	168	64.78	11.98	12.3	21.9	3.1	23.2	7.5	0.07	204	0	1	4	662.364	33.171	1458.76
MAP	Female	53	Biliary	0	0	0	1	14.14	24.6	37.7	80	18	82.7	98	8	10.01	4.77	43.2	167	45.96	10.09	21.2	17.9	16.5	10	3.6	0.05	367	2	1	4	552.784	34.73	2051.92
MAP	Male	32	Hypertriglyceridemia	0	0	0	1	3.46	31.1	37	102	18	107	95	7	8.45	5.07	44.2	155	203.44	11.45	7.2	10.6	1.9	14	4.9	0.28	72.1	2	1	4	712.137	32.642	982.51
MAP	Female	34	Biliary	0	0	0	0	0.72	24.6	37	77	18	76.7	100	5	8.78	3.76	36.6	234	34.48	4.61	25	69	18.4	14.8	0.1	0.03	623.7	2	0	2	556.22	33.05	799.97
MAP	Female	80	Biliary	0	0	1	0	0.09	21.2	38.3	90	19	63.3	98	7	7.23	3.5	32.1	118	41.41	8.69	88.6	78.2	12.5	33.9	12.6	1.42	4007.4	0	3	8	333.337	31.899	896.77
MAP	Male	63	Other	0	0	0	0	0.84	30.3	36.6	65	19	95.3	98	14	3.53	4.2	128	98	0.49	7.3	50.5	32.4	8.6	16.9	7.7	0.05	1137.8	0	2	9	291.959	32.611	1267.17
MAP	Female	38	Other	0	0	0	0	0.96	29.7	36.7	86	18	105.7	97	9	14.87	4.47	36.4	237	50.45	12.4	11.7	5.5	2.2	50	2.5	0.06	373.3	2	1	2	798.96	32.219	1746.62
MAP	Female	72	Biliary	0	0	1	0	0.6	19.7	36.5	80	18	111.7	99	7	19.61	4.78	43	288	0.53	7.49	132.1	259.1	45.1	14.2	5.5	0.46	2116.3	2	2	9	717.912	31.01	655.71
MAP	Female	75	Biliary	0	0	0	1	0.55	25.9	36.7	84	18	99.7	99	14	10.29	3.7	37.2	170	136.91	10.24	15	26	17	12.2	6.4	0.59	951	2	2	5	388.417	31.826	1873.31
MAP	Female	55	Biliary	0	0	0	0	0.81	22	36.5	93	19	78.7	99	5	5.8	4.38	41.3	197	8.6	5.45	29	27	13.9	7.3	2.8	0.05	233	2	1	5	229.522	32.069	730.15
MAP	Female	44	Hypertriglyceridemia	0	0	1	1	4.18	24.2	37	70	18	85	98	9	10.06	4.29	40.4	233	25.3	4.8	5.6	12.8	3	6.9	2.5	0.13	557	2	1	2	549.189	29.299	1902.93
MAP	Male	41	Biliary	0	0	0	0	0.71	21.6	36.2	59	18	83.3	97	4	6.44	4.61	44.3	209	1.35	825	295	28	11.5	85	3.5	0.029	4281.7	2	1	2	600.641	32.149	2137.55
MAP	Female	76	Other	0	0	0	1	0.87	26.7	36.6	78	19	91	95	10	8.3	4.07	38.4	181	2.82	23	14	15.5	8	39.2	5.9	0.01	1058	0	3	7	242.476	29.596	1497.7
MAP	Male	60	Biliary	0	0	1	1	0.59	24	36.7	60	18	83.7	98	9	6.19	4.89	43.8	97	2.02	16	16	24.3	10.3	75	5.2	0.08	1770	0	2	5	576.674	31.398	1063.36
MAP	Female	52	Biliary	0	0	0	0	0.23	19.5	37	93	18	102.3	98	6	8.33	4.17	37.8	255	1.58	215	192	32.5	17	101	4.6	0.099	686.4	0	1	2	359.733	32.699	1562.2
MAP	Female	57	Biliary	0	0	0	1	0.24	29.8	37	65	18	103.3	98	4	9.92	4.85	46	181	0.3	11.5	240	10.5	4.8	43	3.8	0.42	1106.2	0	1	9	683.273	29.106	1371.3
MSAP	Male	47	Biliary	0	0	0	0	1.17	21.5	36.5	88	18	127.3	98	11	10.18	5.46	51.6	253	10.62	283.4	123	77	53.5	73	4.5	0.09	1271	4	1	10	1138.98	104.03	1900.91
MSAP	Male	70	Biliary	0	1	1	1	1.64	24.2	37.3	99	18	123.3	98	9	15.11	5.28	47.2	247	57	753.3	1035	42.4	11.8	84.6	5.7	0.01	2050	4	4	10	1285	187.31	1076.54
MSAP	Male	34	Biliary	0	0	0	0	0.7	24.9	37.2	85	18	92.7	97	10	7.76	5.28	45.1	250	55	24.2	15.5	30	16.2	68	1.4	0.01	2135	4	1	1	1851.45	94.57	845.69
MSAP	Female	49	Biliary	0	0	0	0	3.26	24.4	36	90	17	77.3	98	11	6.06	4.04	35.7	368	189	18.9	15.7	3.9	2.9	51	3.8	0.01	70	4	2	7	766.973	131.96	1347.15
MSAP	Female	75	Biliary	0	0	0	1	0.4	22.5	36.3	66	16	72	98	13	7.23	3.87	34.3	216	46	97	42	4.1	2.9	68	4.6	0.01	51	0	2	8	1499.86	145.77	1510.59
MSAP	Female	66	Biliary	0	0	0	0	1.36	25.3	37	62	18	87.7	95	8	6.84	4.23	39.1	102	49	11	21	7.3	3	66	4.8	0.01	2915	6	3	8	640.333	107.09	1510.33
MSAP	Female	63	Biliary	0	0	1	0	0.25	26	36.6	74	18	91.7	94	5	15.1	4.5	41.6	138	19.24	126	162	13.7	6.4	55	5.6	0.58	1497	4	2	5	1366.5	75.05	1266.89
MSAP	Male	52	Hypertriglyceridemia	0	0	1	1	18.37	24.1	36.5	95	18	117	98	13	13.3	4.98	43.7	227	179.61	35.5	25.2	20	2.6	118.7	8	2.21	885	6	2	5	1771.86	130.45	955.81
MSAP	Male	31	Hypertriglyceridemia	0	0	1	0	0.55	24.3	36.5	102	18	104	98	4	12.43	5.39	45.7	289	55	19.9	15.7	24.9	5.9	36	4.6	0.01	305	4	2	3	1609.07	138.38	1262.88
MSAP	Male	82	Biliary	0	0	0	0	156.77	28.3	36.8	127	18	108	88	9	16.14	4.73	42.6	163	156.77	52	44	21.6	12.8	84	5.7	12.42	1113	4	3	11	1082.56	86.5	1544.02
MSAP	Male	51	Alcoholic	1	1	1	1	79.23	25.1	36.3	98	18	126.3	97	7	13.12	5.19	45.1	249	33.5	29.7	33	20	6.1	14.6	11.5	0.32	1039	2	2	8	714.08	33.85	611.09
MSAP	Female	57	Biliary	0	0	1	0	0.63	26.4	36.5	100	18	85	98	9	12.3	3.61	33.6	329	102.82	6.4	33	25	19.1	11.5	2.9	0.16	50	4	3	6	476.72	44.7	585.01
MSAP	Female	65	Biliary	0	0	0	0	0.17	23.8	36.4	80	18	103.3	99	11	9.05	4.11	37.7	159	17.99	203	115	23.4	9.3	62	4.5	0.057	1000	4	3	5	1381.32	36.22	558.21
MSAP	Male	48	Hypertriglyceridemia	0	0	0	0	3.44	26	36.7	90	18	92.7	100	4	14.08	5.5	19.2	171	102.08	23	16	38.8	11.1	72	6.1	0.075	184.4	4	3	4	82.92	46.01	633.98
MSAP	Male	35	Hypertriglyceridemia	0	0	0	0	5.9	25.5	36.9	65	18	106.7	97	11	11.61	4.44	40.6	193	28.9	8.11	23.1	23.2	12.2	20.1	7	0.06	48.9	4	2	3	611.92	36.71	617.62
MSAP	Male	59	Hypertriglyceridemia	0	0	1	1	6.83	30.8	38.1	124	18	109.3	99	13	11.12	5.28	45.8	158	165.98	16.46	33	47	13.2	21.6	0.1	0.38	2188.3	4	3	7	1312.22	34.58	612.72
MSAP	Male	33	Biliary	0	0	0	0	4.88	25.1	37	120	18	103	89	11	13.17	5.82	51.9	308	232.05	19.3	38.1	11.7	4	71	4.4	0.86	336	6	2	10	251.72	34.94	663.53
MSAP	Male	40	Biliary	0	0	1	0	9.76	25	37	82	18	98.7	97	7	13.36	5.36	48.4	113	58	7.99	38	290	59	13	3.9	0.2	865.7	4	2	1	697.19	250.4	3795.33
MSAP	Male	39	Biliary	0	0	0	1	2.37	23	36.7	100	18	75.7	96	10	24.92	5.01	43.5	301	185.85	22.45	6	33	19.7	16.3	0.1	2.93	130.2	4	2	8	1590.61	36.78	575.25
MSAP	Male	40	Biliary	0	0	1	1	3.51	27.7	37	112	19	107.7	97	8	9.06	4.63	45	110	215.7	6.72	22	25	10.9	17.6	6.1	0.1	62.9	4	2	2	2103.78	38.14	559.02
MSAP	Female	67	Biliary	0	0	0	1	0.36	25.4	36.9	100	18	90.7	98	6	7.55	3.43	33.6	113	86.67	332.3	179	21	9	45	4.9	4.27	1677.5	4	3	7	1067.99	28.3	562.26
MSAP	Male	32	Biliary	0	0	0	0	6.74	26.5	36.8	96	18	101.3	98	11	13.27	4.84	140	304	252	13.1	19	160	79	9.9	3.9	0.49	229.2	4	2	6	2211.65	39.32	615.17
MSAP	Female	55	Biliary	0	0	0	0	1.05	18.4	37	83	18	76.7	99	4	6.83	3.36	30.7	475	35.12	6.37	7.9	25	12.1	4.2	2.7	0.08	57	4	2	5	838.59	30.64	582.57
MSAP	Male	40	Biliary	0	0	1	1	14.59	31	36.2	104	19	115.3	99	4	14.87	4.44	39.7	312	51.67	19.43	20	170	38.8	15.2	4.5	0.14	233.1	4	2	2	2249.64	202.366	627.56
MSAP	Female	44	Hypertriglyceridemia	0	0	1	1	13.25	29	36.7	114	20	141	94	12	6.86	5.31	50.4	200	0.48	11.81	20.7	35	30.1	16.1	5.3	0.89	371.3	0	3	9	1495.11	204.049	644.94
MSAP	Male	52	Alcoholic	0	1	1	1	2.07	28.7	36.5	72	16	90.3	95	7	6.64	5.2	48.2	137	38.32	37	18	11.4	5.3	63	3	0.105	338	4	1	4	1731.19	179.89	605.67
MSAP	Male	33	Hypertriglyceridemia	0	0	1	0	2.39	36.8	36.5	104	19	93.3	97	10	19.4	5.27	45.4	266	105.7	20	21	18.1	7.1	112.2	7.8	0.094	385.2	6	3	1	2432.26	193.938	1018.21
MSAP	Female	75	Other	0	0	1	0	2.91	23.9	38	102	18	119.3	95	10	13.77	4.86	42.8	310	207.93	13	18	18.3	7.3	39.3	3.9	0.55	568	4	4	11	2473.65	188.307	903.98
MSAP	Male	37	Biliary	0	0	0	0	3.82	30.1	37	98	17	44	98	5	14.15	4.4	41	246	27.49	95	36	18.4	6	74.8	3.5	0.09	125.2	2	3	6	2370.12	238.023	803.39
MSAP	Female	20	Biliary	0	0	0	0	0.51	21.6	36.8	104	19	94.3	98	6	7.8	5.07	43.5	185	53	623	640	53.1	41	50.6	3.9	0.01	1194	4	1	2	2271.09	127.805	653.69
MSAP	Male	74	Biliary	0	0	1	1	0.55	24.5	36.5	127	22	112.3	98	11	10.86	5.89	52.2	112	21.35	124	40	53.7	15	64	8.3	4.3	2890.4	4	4	11	2401.51	239.349	862.98
MSAP	Female	67	Biliary	0	0	0	1	2.47	32	37.9	65	18	109.7	99	18	10.02	3.77	37.3	225	48	172	79.9	39.9	12	91.2	7.3	0.34	1863.7	6	3	4	2347.47	101.388	928.45
MSAP	Male	53	Biliary	0	0	1	0	0.84	28.2	36.7	91	20	77	92	9	21.8	5.07	47.1	243	57	11.3	18	10.2	4.7	71.3	5.8	0.46	1204.2	6	3	6	1521.89	226.474	688.77
MSAP	Female	44	Biliary	0	0	0	0	0.25	31.2	37	78	18	89.3	96	8	11.48	5.17	45	241	54	23	22	18.5	8.5	43	2.6	0.5	2107.8	6	1	2	1206.7	181.276	1003.02
MSAP	Male	44	Other	0	0	0	0	5.54	28.7	37	93	18	106.3	97	13	13.75	5.28	47.6	165	229	19.8	38.4	11	1.9	86	5.6	3.1	930	4	3	3	2344.13	207.958	822.27
SAP	Male	71	Biliary	0	0	0	1	1.19	32.1	36.1	100	20	92.3	91	11	14.96	6.03	51.2	258	109.46	19	23	175	158.6	59	3.3	0.678	903	6	4	9	2084.68	385.27	843.66
SAP	Female	67	Biliary	0	0	0	0	2.26	22.3	36.5	106	19	90.7	95	14	17.57	4.06	38.1	197	63.61	75.5	116	17.1	12.8	58.9	4.2	2.17	1599	4	3	6	2175.76	324.72	614.43
SAP	Male	40	Other	0	1	1	1	19.19	31.9	38	150	39	121	90	52	23.61	5.86	52	367	196.29	166	220	25	9	119.8	3.1	1.03	145	2	3	24	2655.49	248.33	832.19
SAP	Male	39	Biliary	1	0	0	0	2.19	27.5	37.3	108	29	131.7	89	20	12.8	4.59	48	185	254.12	191	131	225.4	112.4	98.4	7.9	2.58	321	6	3	13	2020.91	303.92	617.57
SAP	Male	24	Biliary	0	0	0	0	1.23	38.4	36.8	106	17	119.7	92	28	24.32	6.23	52.4	365	131	196.3	197	146.2	122.1	72.4	4.4	0.19	1005	6	3	13	1872.99	374.19	816.85
SAP	Male	49	Hypertriglyceridemia	0	1	1	1	9.19	30.1	36.9	117	39	88.7	90	14	11.94	5.65	49.4	227	115.02	15.8	23.8	11.5	6.1	70.2	5.5	3.65	379	6	3	22	2951.82	231.93	561.45
SAP	Male	48	Alcoholic	1	1	1	1	5.65	24.5	36.8	112	18	128.7	95	18	10.07	5.11	44.4	117	265.19	24	40	127.7	68.9	98.8	6.3	0.74	619.1	4	3	6	3321.82	225.29	729.75
SAP	Male	40	Hypertriglyceridemia	0	0	1	0	15.57	29.4	38.6	84	18	93.3	53	13	20.38	5.71	48.6	264	122.47	88	41	11.8	8.2	95	4.6	0.82	1882	6	4	16	2926.63	388.801	361.91
SAP	Male	40	Biliary	0	1	1	1	18.2	26	38.5	140	21	120	93	12	14.11	6.07	52.9	269	234.39	11	27	196	82.3	97.2	5.6	3.58	573.1	4	4	12	1974.19	310.883	832.11
SAP	Female	39	Other	0	0	0	0	21.54	25.9	39.3	171	19	194	90	11	16.66	5.63	51.7	176	34.31	2555	2543	8.4	2	65.3	3.9	0.374	531.8	4	4	17	1474.28	341.187	782.62
SAP	Male	29	Hypertriglyceridemia	0	0	1	0	15.57	31	36.9	142	17	96	95	11	12.4	6.7	61.4	367	393.75	341	64	18	11.7	60.4	5.8	16.45	836	4	4	12	2103.94	338.52	1050.32
SAP	Male	79	Biliary	0	0	0	0	2.69	20.3	37.9	150	43	88.7	92	12	18.92	5.83	57.1	345	259.59	17	43	42.9	39	230.4	14.4	45.45	1419	4	5	34	2655.37	246.488	753.77
SAP	Female	76	Biliary	0	0	1	0	0.54	20.8	36.5	120	19	87	98	17	19.08	5.86	54.6	192	629	260	123	238	97	57.3	7.3	1.88	497.7	6	5	12	2690.8	393.098	1048.89
SAP	Female	41	Biliary	0	0	1	0	8.01	38.1	36.5	99	19	88.3	95	16	11.66	4.76	42.4	162	23	22	25	278	110	45	6.4	2.63	69	2	3	2	1402.98	362.671	1046.25
SAP	Male	35	Hypertriglyceridemia	0	1	0	0	2.96	30.2	37	100	18	132.3	96	15	14.79	4.93	46.8	190	94	40	55.7	21.4	11	65.1	4.3	2.27	298	2	3	4	1730.76	251.728	526.82
SAP	Female	66	Biliary	0	0	0	0	0.29	21.4	36.8	90	18	92.3	94	14	11.89	3.57	34.7	143	80	250	192	50.8	38	55.9	5.7	0.08	3257.1	2	3	7	1525.94	421.84	949.12
SAP	Male	32	Hypertriglyceridemia	0	0	0	0	12.04	29.7	37.1	102	18	123.3	95	12	22.79	4.76	41.1	311	302	24	24	14.2	11.9	48.4	4.6	1.11	891.3	4	3	6	1027.51	352.22	556.59
Legend： A total of 94 acute pancreatitis (AP) patients were enrolled in the current analysis, including 42 (45%), 35 (37%), and 17 (18%) patients were diagnosed as mild acute pancreatitis (MAP), moderately severe acute pancreatitis (MSAP), and severe acute pancreatitis (SAP). General information, including gender, age, Etiology (Biliary, Hypertriglyceridemia, Alcoholic, and Other), body mass inde…
